# Supplementary material for: Distinct angiogenesis roles and surface markers of early and late endothelial progenitor cells revealed by functional group analyses
Source: BMC Genomics. 2013 Mar 15;14:182. doi: 10.1186/1471-2164-14-182 (PMC3652793; doi:10.1186/1471-2164-14-182)
Supplement: Additional file 1: Table S1 — The sources of the microarray data. [file 1471-2164-14-182-S1.xlsx]

## Sheet: Sheet1
Sample name	Platform	Source of array data	Cell type
CD133+ stem cells	Affymetrix U133 Plus 2.0	Stem Cells. 2008 May;26(5):1186-201	Primary CD133+ stem cells
CD133+ stem cells	Affymetrix U133 Plus 2.0	Stem Cells. 2008 May;26(5):1186-202	Primary CD133+ stem cells
CD133+ stem cells	Affymetrix U133 Plus 2.0	Stem Cells. 2008 May;26(5):1186-203	Primary CD133+ stem cells
CD133+ stem cells	Affymetrix U133 Plus 2.0	Stem Cells. 2008 May;26(5):1186-204	Primary CD133+ stem cells
CD34+ precursor cells	Affymetrix U133 Plus 2.0	Stem Cells. 2008 May;26(5):1186-205	Primary CD34+ precursor cells
CD34+ precursor cells	Affymetrix U133 Plus 2.0	Stem Cells. 2008 May;26(5):1186-206	Primary CD34+ precursor cells
CD34+ precursor cells	Affymetrix U133 Plus 2.0	Stem Cells. 2008 May;26(5):1186-207	Primary CD34+ precursor cells
BEC	Affymetrix U133 Plus 2.0	Stem Cells. 2008 May;26(5):1186-208	Primary microvascular blood vessel endothelial cells
BEC	Affymetrix U133 Plus 2.0	Stem Cells. 2008 May;26(5):1186-209	Primary microvascular blood vessel endothelial cells
BEC	Affymetrix U133 Plus 2.0	Stem Cells. 2008 May;26(5):1186-210	Primary microvascular blood vessel endothelial cells
LEC	Affymetrix U133 Plus 2.0	Stem Cells. 2008 May;26(5):1186-211	Primary microvascular lymphatic endothelial cells
LEC	Affymetrix U133 Plus 2.0	Stem Cells. 2008 May;26(5):1186-212	Primary microvascular lymphatic endothelial cells
LEC	Affymetrix U133 Plus 2.0	Stem Cells. 2008 May;26(5):1186-213	Primary microvascular lymphatic endothelial cells
late EPC	Affymetrix U133 Plus 2.0	this study	Primary late outgrowth endothelial progenitro cells
late EPC	Affymetrix U133 Plus 2.0	this study	Primary late outgrowth endothelial progenitro cells
late EPC	Affymetrix U133 Plus 2.0	GSE12891 (Blood. 2009 Jan 1;113(1):233-43)	Primary late outgrowth endothelial progenitro cells
early EPC	Affymetrix U133 Plus 2.0	this study	Primary early endothelial progenitro cells
early EPC	Affymetrix U133 Plus 2.0	GSE12891 (Blood. 2009 Jan 1;113(1):233-43)	Primary early endothelial progenitro cells
ESC	Affymetrix U133 Plus 2.0	GSM540717 (GSE21668) Proc Natl Acad Sci U S A 2010 Aug 3;107(31):13742-7	Undifferentiated embryonic stem cells, H9, 1
ESC	Affymetrix U133 Plus 2.0	GSM540718 (GSE21668) Proc Natl Acad Sci U S A 2010 Aug 3;107(31):13742-7	Undifferentiated embryonic stem cells, H9, 2
ESC	Affymetrix U133 Plus 2.0	GSM540719 (GSE21668) Proc Natl Acad Sci U S A 2010 Aug 3;107(31):13742-7	Undifferentiated embryonic stem cells, H9, 3
d3.5	Affymetrix U133 Plus 2.0	GSM540714 (GSE21668) Proc Natl Acad Sci U S A 2010 Aug 3;107(31):13742-7	Day 3.5 Mesodermal progenitor population, 1
d3.5	Affymetrix U133 Plus 2.0	GSM540715 (GSE21668) Proc Natl Acad Sci U S A 2010 Aug 3;107(31):13742-7	Day 3.5 Mesodermal progenitor population, 2
d3.5	Affymetrix U133 Plus 2.0	GSM540716 (GSE21668) Proc Natl Acad Sci U S A 2010 Aug 3;107(31):13742-7	Day 3.5 Mesodermal progenitor population, 3
d14	Affymetrix U133 Plus 2.0	GSM492828 (GSE19735) Nat Biotechnol 2010 Feb;28(2):161-6	Day 14 hESC ECs_1
d14	Affymetrix U133 Plus 2.0	GSM492828 (GSE19735) Nat Biotechnol 2010 Feb;28(2):161-6	Day 14 hESC ECs_2
d24	Affymetrix U133 Plus 2.0	GSM492830 (GSE19735) Nat Biotechnol 2010 Feb;28(2):161-6	Day 24 hESC ECs_1
d24	Affymetrix U133 Plus 2.0	GSM492831 (GSE19735) Nat Biotechnol 2010 Feb;28(2):161-6	Day 24 hESC ECs_2
